# Supplementary material for: Microcystin-LR-Induced Interaction between M2 Tumor-Associated Macrophage and Colorectal Cancer Cell Promotes Colorectal Cancer Cell Migration through Regulating the Expression of TGF-β1 and CST3
Source: Int J Mol Sci. 2023 Jun 23;24(13):10527. doi: 10.3390/ijms241310527 (PMC10341441; doi:10.3390/ijms241310527)
Supplement: Supplementary file 1 [file ijms-24-10527-s001.zip]

Archive with 1 entries (1 files):
- ijms-2420819-supplementary.pdf
